# Supplementary material for: Prediction of the Effects of Missense Mutations on Human Myeloperoxidase Protein Stability Using In Silico Saturation Mutagenesis
Source: Genes (Basel). 2022 Aug 8;13(8):1412. doi: 10.3390/genes13081412 (PMC9407467; doi:10.3390/genes13081412)
Supplement: Supplementary file 1 [file genes-13-01412-s001.zip]

Archive with 1 entries (1 files):
- genes-1827469-supplementary.xlsx
