# Supplementary material for: Prediction of the Effects of Missense Mutations on Human Myeloperoxidase Protein Stability Using In Silico Saturation Mutagenesis
Source: Genes (Basel). 2022 Aug 8;13(8):1412. doi: 10.3390/genes13081412 (PMC9407467; doi:10.3390/genes13081412)
Supplement: Supplementary file 1 [file genes-13-01412-s001.zip › genes-1827469-supplementary.xlsx]

## Sheet: Top Ten Foldx Output
#	Missense mutations	total energy	Backbone Hbond	Sidechain Hbond	Van der Waals	Electrostatics	Solvation Polar	Solvation Hydrophobic	Van der Waals clashes	entropy sidechain	entropy mainchain	sloop_entropy	mloop_entropy	cis_bond	torsional clash	backbone clash	helix dipole	water bridge	disulfide	electrostatic kon	partial covalent bonds	energy Ionisation	Entropy Complex
1	G402W	83.113	-0.189463	-0.0280564	-3.09416	0.0114186	5.04988	-4.27726	74.9225	0.879309	0.581803	0	0	0	9.25056	0.579496	5.06262e-14	0	0	0	0	0.00645785	0
2	G402Y	80.9974	-0.196094	-0.420417	-2.57288	-0.194952	4.16422	-3.38386	81.2958	0.89652	0.372325	0	0	0	1.03411	0.478182	0	0	0	0	0	0.00269575	0
3	G361W	75.0994	-0.846717	-0.631497	-2.50676	-0.0040346	2.19543	-3.7455	73.8342	0.915116	0.989433	0	0	0	4.89975	0.732193	0	0	0	0	0	0	0
4	G402F	70.3342	-0.206853	-0.389401	-2.45609	-0.232714	3.09718	-3.61894	69.9295	0.799379	0.349103	0	0	0	3.06035	0.554156	0	0	0	0	0	0.00269575	0
5	G655Y	62.3933	-0.707112	-1.02267	-2.70754	0.0351043	3.58621	-3.81807	64.991	0.971818	-0.124672	0	0	-5.49488e-08	1.37044	0.552618	-0.181187	0	-1.39656e-07	0	0	1.7203e-07	0
6	D264L	-4.8188	7.4408e-11	-0.00620192	-0.758203	-0.345783	-1.79881	-2.21047	0.01658	0.464297	-0.063535	0	0	0	0.0294323	0.173231	-0.1461	0	0	0	0	0	0
7	G501M	-4.24836	-0.22071	-0.0607751	-2.54901	0	1.47443	-4.23851	0.0411708	1.35275	-0.1824	0	0	0	0.134856	1.08661	0	0	0	0	0	-0.000163701	0
8	D264H	-4.17879	-0.00545009	-1.28011	-0.942955	-0.643474	-0.262005	-1.19171	0.0533677	0.345483	-0.214746	0	0	0	0.0103345	0.103373	-0.184938	0	0	0	0	0.137411	0
9	D264M	-3.83621	4.70664e-11	-0.00296592	-1.12585	-0.398996	-1.80018	-2.43637	1.34357	0.810138	-0.1012	0	0	0	0.0131105	0.150064	-0.13747	0	0	0	0	0	0
10	G501L	-3.79422	0.00406651	0.0415665	-0.423591	0	-1.50473	-1.72442	0.0348582	-0.36033	0.1216	0	0	0	0.0167524	0.019507	8.88178e-16	0	0	0	0	0	0
